# Supplementary material for: Quinoxaline: Z′ = 1 form
Source: Acta Crystallogr Sect E Struct Rep Online. 2010 Oct 9;66(Pt 11):o2789. doi: 10.1107/S1600536810039905 (PMC3009138; doi:10.1107/S1600536810039905)
Supplement: Supplementary file 1 [file e-66-o2789-sup1.cif]

##############################################################################
###                                                                        ###
###        Electronic paper (Acta Crystallographica Section E)             ###
###                                                                        ###
##############################################################################
#                                                                            #
# This CIF contains the data in a paper accepted for publication in Acta     #
# Crystallographica Section E. It conforms to the requirements of Notes      #
# for Authors for Section E, and has been peer reviewed under the auspices   #
# of the IUCr Commission on Journals.                                        #
#                                                                            #
# Full details of the Crystallographic Information File format               #
# are given in the paper "The Crystallographic Information File (CIF):       #
# a New Standard Archive File for Crystallography" by S. R. Hall, F. H.      #
# Allen and I. D. Brown [Acta Cryst. (1991), A47, 655-685].                  #
#                                                                            #
# The current version of the core CIF dictionary is obtainable from          #
# ftp://ftp.iucr.org/pub/cif_core.dic. The current version number is 2.4.    #
#                                                                            #
# Software is freely available for graphical display of the structure(s) in  #
# this CIF.  For information consult the CIF home page http://www.iucr.org/  #
# cif/home.html                                                              #
#                                                                            #
# This file may be used for bona fide research purposes within the           #
# scientific community so long as proper attribution is given to the journal # 
# article from which it was obtained.                                        #
#                                                                            #
##############################################################################
                                             
data_global
_audit_creation_method     'PLATON <TABLE ACC> option'
_journal_date_recd_electronic     2010-09-28
_journal_date_accepted     2010-10-06
_journal_name_full     'Acta Crystallographica, Section E'
_journal_year     2010
_journal_volume     66
_journal_issue     11
_journal_page_first     o2789
_journal_page_last     o2789
_journal_paper_category     QO
_journal_coeditor_code     DS2061
_publ_contact_author_name
;
 'Prof. G. R. Desiraju
;
_publ_contact_author_address
;
Solid State and Structural Chemistry Unit
Indian Institute of Science
Bangalore 560 012, Karnataka
India
;
_publ_contact_author_email     'desiraju@sscu.iisc.ernet.in'
_publ_contact_author_fax     '(91) 80 2306 2560'
_publ_contact_author_phone     '(91) 80 2293 3311'
_publ_section_title
;
Quinoxaline: <i>Z</i>' = 1 form
;
loop_
    _publ_author_name
    _publ_author_footnote
    _publ_author_address
    'Ranganathan, Sathishkumar' .
;
Solid State and Structural Chemistry Unit
Indian Institute of Science
Bangalore 560 012, Karnataka
India
;
    'Mahapatra, Sudarshan' .
;
Solid State and Structural Chemistry Unit
Indian Institute of Science
Bangalore 560 012, Karnataka
India
;
    'Thakur, Tejender S.' .
;
Solid State and Structural Chemistry Unit
Indian Institute of Science
Bangalore 560 012, Karnataka
India
;
    'Desiraju, Gautam R.' .
;
Solid State and Structural Chemistry Unit
Indian Institute of Science
Bangalore 560 012, Karnataka
India
;
_publ_section_synopsis     .
data_I
_chemical_name_systematic
;
Quinoxaline
;
_chemical_name_common     'Quinoxaline'
_chemical_formula_moiety     'C8 H6 N2'
_chemical_formula_sum     'C8 H6 N2'
_chemical_formula_structural     ?
_chemical_formula_iupac     'C8 H6 N2'
_chemical_formula_weight     130.15
_chemical_melting_point_gt     301
_chemical_melting_point_lt     305
_symmetry_cell_setting     orthorhombic
_symmetry_space_group_name_H-M     'P 21 21 21'
_symmetry_space_group_name_Hall     'P 2ac 2ab'
loop_
    _symmetry_equiv_pos_site_id
    _symmetry_equiv_pos_as_xyz
    1 x,y,z
    2 1/2-x,-y,1/2+z
    3 1/2+x,1/2-y,-z
    4 -x,1/2+y,1/2-z
_cell_length_a     4.0212(13)
_cell_length_b     7.187(2)
_cell_length_c     23.095(7)
_cell_angle_alpha     90
_cell_angle_beta     90
_cell_angle_gamma     90
_cell_volume     667.5(3)
_cell_formula_units_Z     4
_cell_measurement_reflns_used     734
_cell_measurement_theta_min     1.8
_cell_measurement_theta_max     26.0
_cell_measurement_temperature     270(2)
_cell_special_details
;
;
_exptl_crystal_description     'Block'
_exptl_crystal_colour     'Pink'
_exptl_crystal_size_max     0.400
_exptl_crystal_size_mid     0.300
_exptl_crystal_size_min     0.300
_exptl_crystal_size_rad     ?
_exptl_crystal_density_diffrn     1.295
_exptl_crystal_density_meas     ?
_exptl_crystal_density_method     'Not Measured'
_exptl_crystal_F_000     272
_exptl_absorpt_coefficient_mu     0.081
_exptl_absorpt_correction_type     multi-scan
_exptl_absorpt_process_details     '(SADABS; Sheldrick, 1996)'
_exptl_absorpt_correction_T_min     0.968
_exptl_absorpt_correction_T_max     0.976
_exptl_special_details
;
;
_diffrn_ambient_temperature     270
_diffrn_radiation_type     'MoK\a'
_diffrn_radiation_wavelength     0.71073
_diffrn_radiation_source     'fine-focus sealed tube'
_diffrn_radiation_monochromator     graphite
_diffrn_measurement_device_type     'Bruker SMART CCD area-detector'
_diffrn_measurement_method     '\f and \w scans'
_diffrn_reflns_number     7556
_diffrn_reflns_av_R_equivalents     0.0449
_diffrn_reflns_av_sigmaI/netI     0.0314
_diffrn_reflns_theta_min     1.76
_diffrn_reflns_theta_max     27.90
_diffrn_reflns_theta_full     27.90
_diffrn_measured_fraction_theta_max     0.968
_diffrn_measured_fraction_theta_full     0.968
_diffrn_reflns_limit_h_min     -5
_diffrn_reflns_limit_h_max     5
_diffrn_reflns_limit_k_min     -9
_diffrn_reflns_limit_k_max     9
_diffrn_reflns_limit_l_min     -29
_diffrn_reflns_limit_l_max     29
_diffrn_reflns_reduction_process
;
;
_refine_special_details
;
Refinement on <i>F</i>^2^ for ALL reflections except those flagged by the user
for potential systematic errors. Weighted <i>R</i>-factors <i>wR</i> and all
goodnesses of fit <i>S</i> are based on <i>F</i>^2^, conventional
<i>R</i>-factors <i>R</i> are based on <i>F</i>, with <i>F</i> set to zero for
negative <i>F</i>^2^. The observed criterion of <i>F</i>^2^ > \s(<i>F</i>^2^)
is used only for calculating -<i>R</i>-factor-obs <i>etc</i>. and is not
relevant to the choice of reflections for refinement. <i>R</i>-factors based
on <i>F</i>^2^ are statistically about twice as large as those based on
<i>F</i>, and <i>R</i>-factors based on ALL data will be even larger.
;
_reflns_number_total     956
_reflns_number_gt     494
_reflns_threshold_expression     I>2\s(I)
_refine_ls_structure_factor_coef     Fsqd
_refine_ls_matrix_type     full
_refine_ls_R_factor_all     0.0770
_refine_ls_R_factor_gt     0.0377
_refine_ls_wR_factor_gt     0.0940
_refine_ls_wR_factor_ref     0.1060
_refine_ls_goodness_of_fit_ref     0.904
_refine_ls_restrained_S_all     0.904
_refine_ls_number_reflns     956
_refine_ls_number_parameters     91
_refine_ls_number_restraints     0
_refine_ls_number_constraints     ?
_refine_ls_hydrogen_treatment     constr
_refine_ls_weighting_scheme     calc
_refine_ls_weighting_details
                 'calc w=1/[\s^2^(Fo^2^)+(0.0652P)^2^] where P=(Fo^2^+2Fc^2^)/3'
_atom_sites_solution_hydrogens     geom
_atom_sites_solution_primary     direct
_atom_sites_solution_secondary     difmap
_refine_ls_shift/su_max     0.000
_refine_ls_shift/su_mean     0.000
_refine_diff_density_max     0.126
_refine_diff_density_min     -0.149
_refine_ls_extinction_method     none
loop_
    _atom_type_symbol
    _atom_type_description
    _atom_type_scat_dispersion_real
    _atom_type_scat_dispersion_imag
    _atom_type_scat_source
    N N 0.0061 0.0033 'International Tables Vol C Tables 4.2.6.8 and 6.1.1.4'
    H H 0.0000 0.0000 'International Tables Vol C Tables 4.2.6.8 and 6.1.1.4'
    C C 0.0033 0.0016 'International Tables Vol C Tables 4.2.6.8 and 6.1.1.4'
_computing_data_collection     'SMART (Bruker, 1998)'
_computing_cell_refinement     'SAINT (Bruker, 1998)'
_computing_data_reduction     'SAINT (Bruker, 1998)'
_computing_structure_solution     'SHELXTL (Sheldrick, 2008)'
_computing_structure_refinement     'SHELXL97 (Sheldrick, 2008)'
_computing_molecular_graphics     'ORTEP-3 for Windows (Farrugia, 1997)'
_computing_publication_material     'PLATON (Spek, 2009)'
loop_
    _atom_site_type_symbol
    _atom_site_label
    _atom_site_fract_x
    _atom_site_fract_y
    _atom_site_fract_z
    _atom_site_U_iso_or_equiv
    _atom_site_thermal_displace_type
    _atom_site_calc_flag
    _atom_site_refinement_flags
    _atom_site_occupancy
    N N1 0.2099(7) 0.1700(3) 0.11405(9) 0.1298(9) Uani . . 1.000
    N N2 0.2375(6) 0.4337(3) 0.20264(7) 0.1131(8) Uani . . 1.000
    C C3 0.3379(8) 0.1356(3) 0.16499(13) 0.1287(13) Uani . . 1.000
    C C4 0.3497(7) 0.2654(4) 0.20858(9) 0.1197(10) Uani . . 1.000
    C C5 -0.0218(7) 0.6547(3) 0.13897(10) 0.1051(9) Uani . . 1.000
    C C6 -0.1499(7) 0.6977(3) 0.08739(11) 0.1121(10) Uani . . 1.000
    C C7 -0.1662(7) 0.5672(4) 0.04429(10) 0.1201(10) Uani . . 1.000
    C C8 -0.0500(9) 0.3930(4) 0.05303(8) 0.1210(10) Uani . . 1.000
    C C9 0.0873(6) 0.3450(2) 0.10587(8) 0.0900(8) Uani . . 1.000
    C C10 0.1023(6) 0.4767(3) 0.14993(7) 0.0842(7) Uani . . 1.000
    H H3 0.42490 0.01780 0.17200 0.1550 Uiso calc R 1.000
    H H4 0.44230 0.23130 0.24390 0.1440 Uiso calc R 1.000
    H H5 -0.01510 0.74440 0.16800 0.1260 Uiso calc R 1.000
    H H6 -0.22890 0.81740 0.08070 0.1340 Uiso calc R 1.000
    H H7 -0.25820 0.59880 0.00870 0.1440 Uiso calc R 1.000
    H H8 -0.06220 0.30540 0.02350 0.1450 Uiso calc R 1.000
loop_
    _atom_site_aniso_label
    _atom_site_aniso_U_11
    _atom_site_aniso_U_22
    _atom_site_aniso_U_33
    _atom_site_aniso_U_12
    _atom_site_aniso_U_13
    _atom_site_aniso_U_23
    N1 0.175(2) 0.0880(13) 0.1265(15) 0.0079(13) -0.0063(15) -0.0159(10)
    N2 0.1395(18) 0.1161(14) 0.0837(11) -0.0085(13) -0.0069(11) -0.0063(9)
    C3 0.156(3) 0.0884(14) 0.1418(19) 0.0102(16) 0.003(2) 0.0182(15)
    C4 0.134(2) 0.1240(18) 0.1012(14) 0.002(2) -0.0040(16) 0.0271(14)
    C5 0.131(2) 0.0819(13) 0.1025(14) 0.0005(13) 0.0090(14) -0.0123(10)
    C6 0.1148(19) 0.0976(14) 0.1238(17) 0.0038(14) 0.0150(17) 0.0233(14)
    C7 0.120(2) 0.154(2) 0.0862(13) -0.0023(19) -0.0026(14) 0.0241(16)
    C8 0.160(2) 0.1223(17) 0.0806(13) 0.0018(19) -0.0101(16) -0.0157(12)
    C9 0.1152(17) 0.0750(10) 0.0797(11) -0.0063(12) 0.0067(12) -0.0083(8)
    C10 0.1008(16) 0.0802(10) 0.0717(10) -0.0131(12) 0.0090(10) -0.0034(8)
_geom_special_details
;
Bond distances, angles <i>etc</i>. have been calculated using the rounded
fractional coordinates. All su's are estimated from the variances of the
(full) variance-covariance matrix. The cell e.s.d.'s are taken into account in
the estimation of distances, angles and torsion angles
;
loop_
    _geom_bond_atom_site_label_1
    _geom_bond_atom_site_label_2
    _geom_bond_site_symmetry_1
    _geom_bond_site_symmetry_2
    _geom_bond_distance
    _geom_bond_publ_flag
    N1 C3 . . 1.308(4) yes
    N1 C9 . . 1.364(3) yes
    N2 C4 . . 1.298(4) yes
    N2 C10 . . 1.369(3) yes
    C3 C4 . . 1.373(4) no
    C5 C6 . . 1.334(4) no
    C5 C10 . . 1.396(3) no
    C6 C7 . . 1.369(4) no
    C7 C8 . . 1.352(4) no
    C8 C9 . . 1.383(3) no
    C9 C10 . . 1.391(3) no
    C3 H3 . . 0.9300 no
    C4 H4 . . 0.9300 no
    C5 H5 . . 0.9300 no
    C6 H6 . . 0.9300 no
    C7 H7 . . 0.9300 no
    C8 H8 . . 0.9300 no
loop_
    _geom_contact_atom_site_label_1
    _geom_contact_atom_site_label_2
    _geom_contact_distance
    _geom_contact_site_symmetry_1
    _geom_contact_site_symmetry_2
    _geom_contact_publ_flag
    N1 N2 2.791(3) . . no
    N2 N1 2.791(3) . . no
    N2 H4 2.7900 . 4_655 no
    C6 H7 3.0900 . 3_565 no
    C8 H8 3.0700 . 3_455 no
    C8 H8 3.0000 . 3_555 no
    H4 N2 2.7900 . 4_645 no
    H7 C6 3.0900 . 3_465 no
    H8 C8 3.0000 . 3_455 no
    H8 C8 3.0700 . 3_555 no
    H8 H8 2.4200 . 3_455 no
    H8 H8 2.4200 . 3_555 no
loop_
    _geom_angle_atom_site_label_1
    _geom_angle_atom_site_label_2
    _geom_angle_atom_site_label_3
    _geom_angle_site_symmetry_1
    _geom_angle_site_symmetry_2
    _geom_angle_site_symmetry_3
    _geom_angle
    _geom_angle_publ_flag
    C3 N1 C9 . . . 116.2(2) yes
    C4 N2 C10 . . . 116.26(19) yes
    N1 C3 C4 . . . 123.0(2) yes
    N2 C4 C3 . . . 122.9(2) yes
    C6 C5 C10 . . . 120.8(2) no
    C5 C6 C7 . . . 120.6(2) no
    C6 C7 C8 . . . 120.6(2) no
    C7 C8 C9 . . . 120.1(2) no
    N1 C9 C8 . . . 119.77(19) yes
    N1 C9 C10 . . . 120.69(19) yes
    C8 C9 C10 . . . 119.54(18) no
    N2 C10 C5 . . . 120.67(19) yes
    N2 C10 C9 . . . 121.0(2) yes
    C5 C10 C9 . . . 118.38(18) no
    N1 C3 H3 . . . 118.00 no
    C4 C3 H3 . . . 119.00 no
    N2 C4 H4 . . . 119.00 no
    C3 C4 H4 . . . 119.00 no
    C6 C5 H5 . . . 120.00 no
    C10 C5 H5 . . . 120.00 no
    C5 C6 H6 . . . 120.00 no
    C7 C6 H6 . . . 120.00 no
    C6 C7 H7 . . . 120.00 no
    C8 C7 H7 . . . 120.00 no
    C7 C8 H8 . . . 120.00 no
    C9 C8 H8 . . . 120.00 no
loop_
    _geom_torsion_atom_site_label_1
    _geom_torsion_atom_site_label_2
    _geom_torsion_atom_site_label_3
    _geom_torsion_atom_site_label_4
    _geom_torsion_site_symmetry_1
    _geom_torsion_site_symmetry_2
    _geom_torsion_site_symmetry_3
    _geom_torsion_site_symmetry_4
    _geom_torsion
    _geom_torsion_publ_flag
    C9 N1 C3 C4 . . . . 0.3(4) no
    C3 N1 C9 C10 . . . . 0.3(4) no
    C3 N1 C9 C8 . . . . 179.5(3) no
    C10 N2 C4 C3 . . . . 0.3(4) no
    C4 N2 C10 C5 . . . . -179.3(2) no
    C4 N2 C10 C9 . . . . 0.3(4) no
    N1 C3 C4 N2 . . . . -0.7(5) no
    C6 C5 C10 C9 . . . . -0.4(4) no
    C6 C5 C10 N2 . . . . 179.2(3) no
    C10 C5 C6 C7 . . . . 0.8(4) no
    C5 C6 C7 C8 . . . . -0.6(4) no
    C6 C7 C8 C9 . . . . -0.1(5) no
    C7 C8 C9 C10 . . . . 0.5(4) no
    C7 C8 C9 N1 . . . . -178.8(3) no
    N1 C9 C10 N2 . . . . -0.6(4) no
    C8 C9 C10 C5 . . . . -0.3(4) no
    N1 C9 C10 C5 . . . . 179.0(2) no
    C8 C9 C10 N2 . . . . -179.8(3) no
