# Supplementary material for: Quinoxaline: Z′ = 1 form
Source: Acta Crystallogr Sect E Struct Rep Online. 2010 Oct 9;66(Pt 11):o2789. doi: 10.1107/S1600536810039905 (PMC3009138; doi:10.1107/S1600536810039905)
Supplement: Supplementary file 2 [file e-66-o2789-Isup2.hkl]

# 
# h,k,l, Fc-squared, Fo-squared, sigma(Fo-squared) and status flag 
# 
data_I
_shelx_title ' quiox_m in P2(1)2(1)2(1)' 
_shelx_refln_list_code          4 
_shelx_F_calc_maximum       63.33 
_exptl_crystal_F_000       272.00 
_reflns_d_resolution_high  0.7595 
 
loop_ 
 _symmetry_equiv_pos_as_xyz 
 'x, y, z' 
 '-x+1/2, -y, z+1/2' 
 '-x, y+1/2, -z+1/2' 
 'x+1/2, -y+1/2, -z' 
 
_cell_length_a     4.0212 
_cell_length_b     7.1872 
_cell_length_c    23.0954 
_cell_angle_alpha  90.000 
_cell_angle_beta   90.000 
_cell_angle_gamma  90.000 
 
_shelx_F_squared_multiplier     1.000 
 
loop_ 
 _refln_index_h 
 _refln_index_k 
 _refln_index_l 
 _refln_F_squared_calc 
 _refln_F_squared_meas 
 _refln_F_squared_sigma 
 _refln_observed_status 
   2   0   0       44.81       46.63      0.87 o 
   4   0   0        2.16        1.46      0.50 o 
   1   1   0       57.06       59.98      1.82 o 
   2   1   0       37.71       39.66      1.00 o 
   3   1   0        0.48        0.50      0.37 o 
   4   1   0        0.01       -0.45      0.78 o 
   0   2   0      244.46      204.41      2.90 o 
   1   2   0       45.53       44.80      0.46 o 
   2   2   0        1.18        0.96      0.28 o 
   3   2   0        0.36        0.56      0.33 o 
   4   2   0        0.02       -0.37      0.76 o 
   5   2   0        0.10        0.50      2.04 o 
   1   3   0      417.79      444.61      3.87 o 
   2   3   0       15.63       16.84      0.37 o 
   3   3   0        0.05       -0.11      0.47 o 
   4   3   0        0.05       -0.37      0.73 o 
   5   3   0        0.00        0.50      1.26 o 
   0   4   0      142.98      137.10      4.14 o 
   1   4   0       41.18       46.71      0.51 o 
   2   4   0        1.18        1.42      0.29 o 
   3   4   0        0.33        0.34      0.54 o 
   4   4   0        0.38       -0.30      0.83 o 
   1   5   0        0.30        0.48      0.21 o 
   2   5   0        0.10       -0.13      0.62 o 
   3   5   0        1.96        2.37      0.64 o 
   4   5   0        0.12        0.22      0.99 o 
   0   6   0       39.40       37.37      1.85 o 
   1   6   0        2.58        3.51      0.36 o 
   2   6   0        2.62        2.30      0.53 o 
   3   6   0        0.33        0.70      0.65 o 
   1   7   0        0.44        0.27      0.47 o 
   2   7   0        6.63        7.93      0.70 o 
   3   7   0        0.56        1.38      0.88 o 
   1   8   0        0.56        0.28      0.59 o 
   2   8   0        0.53        1.01      0.70 o 
   1   9   0        0.00        0.28      0.98 o 
   1   0   1      922.08      417.39     13.35 o 
   2   0   1       76.42       67.18      2.97 o 
   3   0   1        0.72        0.14      0.34 o 
   4   0   1        1.40        1.48      0.50 o 
   0   1   1      466.74      484.70      5.67 o 
   1   1   1     4010.37     3931.91     30.75 o 
   2   1   1       37.33       37.95      0.67 o 
   3   1   1        5.01        4.92      0.35 o 
   4   1   1        0.18       -0.50      0.50 o 
   0   2   1       94.83      104.71      1.09 o 
   1   2   1       61.51       61.07      0.76 o 
   2   2   1       10.30       10.34      0.40 o 
   3   2   1        6.78        6.46      0.37 o 
   4   2   1        0.06        0.32      0.54 o 
   5   2   1        0.03        2.10      1.43 o 
   0   3   1      107.42      120.89      1.50 o 
   1   3   1      171.21      178.64      1.13 o 
   2   3   1       17.71       17.96      0.47 o 
   3   3   1        1.56        1.70      0.38 o 
   4   3   1        0.02       -0.07      0.54 o 
   5   3   1        0.01        0.43      0.94 o 
   0   4   1      267.39      281.38      2.86 o 
   1   4   1       34.68       38.68      0.32 o 
   2   4   1        6.96        6.68      0.22 o 
   3   4   1        2.95        3.16      0.40 o 
   4   4   1        0.04        0.01      0.58 o 
   0   5   1       16.78       17.51      0.33 o 
   1   5   1        0.48        0.49      0.15 o 
   2   5   1        1.16        1.30      0.30 o 
   3   5   1        0.35        0.29      0.41 o 
   4   5   1        0.18        0.30      0.64 o 
   0   6   1       12.60       12.31      0.34 o 
   1   6   1       20.32       22.04      0.36 o 
   2   6   1        3.13        4.03      0.49 o 
   3   6   1        0.07        0.43      0.49 o 
   0   7   1        0.13        0.43      0.31 o 
   1   7   1        4.69        4.24      0.36 o 
   2   7   1        1.98        2.63      0.43 o 
   3   7   1        0.31        0.70      0.60 o 
   0   8   1        0.09       -0.07      0.62 o 
   1   8   1        0.02       -0.11      0.38 o 
   2   8   1        0.02       -0.36      0.50 o 
   1   9   1        0.19        0.81      0.78 o 
   0   0   2       31.71       33.06      0.61 o 
   1   0   2     1373.71     1407.97     23.63 o 
   2   0   2       24.95       16.21      2.71 o 
   3   0   2        0.66        0.83      0.36 o 
   4   0   2        0.08        0.41      0.53 o 
   0   1   2     2877.07     2750.63     29.21 o 
   1   1   2      879.82      912.15      6.27 o 
   2   1   2      136.03      137.63      1.41 o 
   3   1   2        2.35        3.09      0.37 o 
   4   1   2        0.99        0.59      0.53 o 
   5   1   2        0.06       -1.09      2.26 o 
   0   2   2        6.27        5.09      0.24 o 
   1   2   2       20.34       21.79      0.34 o 
   2   2   2      115.68      115.80      1.07 o 
   3   2   2       11.56       11.33      0.57 o 
   4   2   2        0.07       -0.43      0.49 o 
   5   2   2        0.00        0.06      1.12 o 
   0   3   2        1.57        1.46      0.23 o 
   1   3   2       63.01       70.28      0.52 o 
   2   3   2       86.11       90.41      1.45 o 
   3   3   2        0.44        0.60      0.36 o 
   4   3   2        0.04       -0.01      0.53 o 
   5   3   2        0.02        0.36      1.27 o 
   0   4   2       58.18       59.95      0.91 o 
   1   4   2       12.76       12.84      0.22 o 
   2   4   2        2.98        3.55      0.22 o 
   3   4   2        1.31        1.33      0.39 o 
   4   4   2        0.17        0.12      0.62 o 
   0   5   2        8.31        7.42      0.27 o 
   1   5   2        0.98        1.05      0.15 o 
   2   5   2        1.16        1.22      0.32 o 
   3   5   2        0.27        0.61      0.41 o 
   4   5   2        0.30        0.06      0.65 o 
   0   6   2        0.99        0.79      0.25 o 
   1   6   2        9.78       10.80      0.28 o 
   2   6   2        1.96        2.06      0.35 o 
   3   6   2        0.77        1.01      0.52 o 
   0   7   2        0.03       -0.02      0.32 o 
   1   7   2        3.71        4.12      0.36 o 
   2   7   2        4.01        4.06      0.44 o 
   3   7   2        0.32        0.76      0.59 o 
   0   8   2        0.34        0.53      0.60 o 
   1   8   2        0.14        0.26      0.44 o 
   2   8   2        1.00        0.86      0.51 o 
   1   9   2        0.10        0.17      0.89 o 
   1   0   3     3682.14     3673.50     57.13 o 
   2   0   3       31.97       34.07      0.78 o 
   3   0   3       16.96       15.85      1.53 o 
   4   0   3        0.20        0.24      0.61 o 
   0   1   3     1276.96     1275.19     11.02 o 
   1   1   3      611.68      645.67      4.62 o 
   2   1   3      207.02      193.20      1.60 o 
   3   1   3        1.30        1.56      0.25 o 
   4   1   3        1.42        1.05      0.44 o 
   5   1   3        0.08        0.68      2.17 o 
   0   2   3      344.00      347.41      3.38 o 
   1   2   3      134.91      131.23      1.24 o 
   2   2   3      201.03      213.83      2.21 o 
   3   2   3        6.76        6.86      0.36 o 
   4   2   3        0.06        0.07      0.49 o 
   5   2   3        0.03       -0.27      1.31 o 
   0   3   3      217.67      229.24      2.14 o 
   1   3   3        9.30        8.83      0.18 o 
   2   3   3       31.77       32.34      1.01 o 
   3   3   3        1.54        2.12      0.31 o 
   4   3   3        0.12        0.86      0.55 o 
   0   4   3       28.33       29.07      1.11 o 
   1   4   3       47.69       49.33      0.41 o 
   2   4   3        2.23        2.43      0.20 o 
   3   4   3        1.50        1.27      0.40 o 
   4   4   3        0.06        0.41      0.60 o 
   0   5   3       15.11       15.63      0.68 o 
   1   5   3       38.58       39.97      0.83 o 
   2   5   3        0.74        1.20      0.27 o 
   3   5   3        0.15        0.36      0.41 o 
   4   5   3        0.06        0.49      0.66 o 
   0   6   3       19.26       18.50      0.42 o 
   1   6   3       14.54       14.69      0.33 o 
   2   6   3        1.19        1.05      0.36 o 
   3   6   3        0.03        0.10      0.47 o 
   0   7   3        2.58        2.69      0.39 o 
   1   7   3       11.41       11.11      0.38 o 
   2   7   3        0.83        1.10      0.43 o 
   3   7   3        0.13       -0.16      0.58 o 
   0   8   3        0.40       -0.41      0.59 o 
   1   8   3        0.00       -0.17      0.45 o 
   2   8   3        0.08        0.28      0.51 o 
   1   9   3        0.09        0.44      0.80 o 
   0   0   4     3637.70     3008.19    353.30 o 
   1   0   4     3608.72     3558.31     74.06 o 
   2   0   4       34.00       34.84      0.48 o 
   3   0   4        0.50        0.69      0.35 o 
   4   0   4        0.59        0.41      0.64 o 
   5   0   4        0.11        1.64      3.88 o 
   0   1   4      173.94      152.37      1.35 o 
   1   1   4      400.26      416.46      2.82 o 
   2   1   4      164.86      155.40      1.07 o 
   3   1   4       13.42       12.85      0.63 o 
   4   1   4        0.38       -0.19      0.48 o 
   5   1   4        0.00       -0.64      1.48 o 
   0   2   4      229.47      235.39      3.01 o 
   1   2   4       48.36       48.70      0.40 o 
   2   2   4       11.90        9.89      0.28 o 
   3   2   4        3.21        3.67      0.36 o 
   4   2   4        0.28        0.53      0.56 o 
   5   2   4        0.08        1.01      1.40 o 
   0   3   4      299.19      291.71      2.50 o 
   1   3   4      172.16      190.61      1.99 o 
   2   3   4        5.38        4.50      0.38 o 
   3   3   4        3.48        3.92      0.31 o 
   4   3   4        0.84        1.07      0.58 o 
   0   4   4       85.61       94.61      1.16 o 
   1   4   4       17.71       19.37      0.40 o 
   2   4   4        6.38        5.87      0.23 o 
   3   4   4        1.56        1.54      0.38 o 
   4   4   4        0.05        0.17      0.59 o 
   0   5   4       13.37       11.46      0.37 o 
   1   5   4       21.91       20.99      0.60 o 
   2   5   4        2.01        1.79      0.24 o 
   3   5   4        0.50        0.35      0.41 o 
   4   5   4        0.04        0.22      0.65 o 
   0   6   4       95.86       92.41      2.01 o 
   1   6   4        3.92        4.22      0.24 o 
   2   6   4        1.13        1.32      0.35 o 
   3   6   4        0.07        0.08      0.48 o 
   0   7   4        0.96        0.98      0.40 o 
   1   7   4        1.75        1.95      0.30 o 
   2   7   4        2.23        2.01      0.43 o 
   3   7   4        0.36        0.18      0.59 o 
   0   8   4        0.02       -0.30      0.51 o 
   1   8   4        0.23        0.65      0.45 o 
   2   8   4        0.28        0.42      0.56 o 
   1   9   4        0.12        0.02      0.89 o 
   1   0   5        5.93        6.80      0.59 o 
   2   0   5       70.29       67.04      0.74 o 
   3   0   5        9.43        9.58      0.96 o 
   4   0   5        0.12       -0.71      0.71 o 
   5   0   5        0.10        1.40      4.27 o 
   0   1   5      336.21      320.97      2.82 o 
   1   1   5       41.94       39.71      0.33 o 
   2   1   5      206.31      202.83      2.90 o 
   3   1   5        3.47        3.25      0.34 o 
   4   1   5        0.13        0.20      0.49 o 
   5   1   5        0.04       -0.12      0.45 o 
   0   2   5      626.29      642.74      5.61 o 
   1   2   5       72.27       76.21      0.63 o 
   2   2   5       32.42       31.18      0.46 o 
   3   2   5       15.62       14.00      0.61 o 
   4   2   5        0.74        0.84      0.53 o 
   5   2   5        0.07        0.02      0.35 o 
   0   3   5       10.41       10.51      0.20 o 
   1   3   5      102.50       99.10      0.67 o 
   2   3   5        8.15        7.96      0.33 o 
   3   3   5        2.32        1.99      0.31 o 
   4   3   5        0.85        1.29      0.51 o 
   0   4   5       92.13      101.36      1.33 o 
   1   4   5       54.46       54.81      0.51 o 
   2   4   5        2.44        2.24      0.20 o 
   3   4   5        1.95        1.78      0.40 o 
   4   4   5        0.06        0.12      0.59 o 
   0   5   5       74.28       70.26      0.73 o 
   1   5   5       14.81       15.82      0.62 o 
   2   5   5        2.92        2.48      0.26 o 
   3   5   5        0.44        0.11      0.43 o 
   4   5   5        0.05       -0.44      0.67 o 
   0   6   5       34.53       34.76      0.63 o 
   1   6   5       13.30       12.92      0.47 o 
   2   6   5        0.82        0.96      0.36 o 
   3   6   5        0.13        0.22      0.51 o 
   0   7   5        1.59        2.06      0.45 o 
   1   7   5        0.50        0.68      0.28 o 
   2   7   5        0.26        0.45      0.42 o 
   3   7   5        0.29        0.63      0.64 o 
   0   8   5        0.00        0.01      0.49 o 
   1   8   5        0.07       -0.19      0.53 o 
   2   8   5        0.13        0.35      0.55 o 
   0   9   5        0.09       -0.88      1.52 o 
   1   9   5        0.44        1.31      0.87 o 
   0   0   6        5.99        4.54      0.49 o 
   1   0   6       89.13       93.01      0.84 o 
   2   0   6        4.17        3.71      0.27 o 
   3   0   6       11.01       11.34      1.16 o 
   4   0   6        0.04        0.13      0.72 o 
   5   0   6        0.00       -2.57      2.73 o 
   0   1   6      832.21      908.06      7.56 o 
   1   1   6       22.11       22.22      0.49 o 
   2   1   6      200.09      196.67      1.66 o 
   3   1   6       17.38       14.65      0.99 o 
   4   1   6        0.50        0.61      0.52 o 
   5   1   6        0.02       -0.03      0.53 o 
   0   2   6      578.05      613.11      5.17 o 
   1   2   6       10.41        9.97      0.21 o 
   2   2   6       14.26       13.60      0.42 o 
   3   2   6       20.40       20.04      0.57 o 
   4   2   6        2.00        1.94      0.49 o 
   5   2   6        0.03        0.13      0.43 o 
   0   3   6        0.28       -0.02      0.13 o 
   1   3   6       25.32       23.28      0.48 o 
   2   3   6       13.16       13.33      0.51 o 
   3   3   6        4.34        4.64      0.32 o 
   4   3   6        0.03        0.45      0.57 o 
   0   4   6        4.15        4.78      0.19 o 
   1   4   6       29.25       27.83      0.41 o 
   2   4   6        7.86        7.36      0.36 o 
   3   4   6        0.93        1.04      0.33 o 
   4   4   6        0.10        0.73      0.59 o 
   0   5   6       25.57       25.91      1.05 o 
   1   5   6       16.80       16.00      0.28 o 
   2   5   6       11.05       10.88      0.57 o 
   3   5   6        0.23       -0.01      0.44 o 
   4   5   6        0.01        0.12      0.65 o 
   0   6   6        0.08        0.35      0.32 o 
   1   6   6       19.01       18.72      0.46 o 
   2   6   6        0.99        1.29      0.33 o 
   3   6   6        0.05        0.73      0.48 o 
   0   7   6        9.33        8.66      0.48 o 
   1   7   6        2.70        2.74      0.30 o 
   2   7   6        0.31       -0.05      0.45 o 
   3   7   6        0.08        0.15      0.64 o 
   0   8   6        1.90        1.83      0.55 o 
   1   8   6        0.07        0.29      0.56 o 
   2   8   6        0.13        0.30      0.56 o 
   0   9   6        0.06        1.80      1.14 o 
   1   9   6        0.07        0.30      0.86 o 
   1   0   7       34.20       32.80      0.63 o 
   2   0   7      154.14      155.53      1.47 o 
   3   0   7        2.41        2.17      0.47 o 
   4   0   7        0.05       -0.44      0.75 o 
   5   0   7        0.02       -0.12      2.76 o 
   0   1   7      173.79      190.65      1.63 o 
   1   1   7      108.20      116.50      0.75 o 
   2   1   7       27.50       26.47      0.50 o 
   3   1   7        4.38        4.13      0.30 o 
   4   1   7        0.48        0.53      0.54 o 
   5   1   7        0.06       -0.10      0.95 o 
   0   2   7        7.11        6.47      0.17 o 
   1   2   7      292.62      293.00      2.12 o 
   2   2   7        1.99        2.25      0.20 o 
   3   2   7       11.61       10.84      0.46 o 
   4   2   7        1.17        0.97      0.55 o 
   5   2   7        0.02        0.12      0.54 o 
   0   3   7        3.73        3.58      0.24 o 
   1   3   7       86.17       83.97      0.66 o 
   2   3   7        0.34        0.54      0.19 o 
   3   3   7        2.65        2.99      0.30 o 
   4   3   7        1.09        1.37      0.58 o 
   0   4   7        3.30        3.07      0.20 o 
   1   4   7       11.07       10.95      0.37 o 
   2   4   7       16.19       15.86      0.47 o 
   3   4   7        1.90        1.83      0.30 o 
   4   4   7        0.05        0.00      0.56 o 
   0   5   7        0.48        0.56      0.22 o 
   1   5   7       32.07       31.15      0.73 o 
   2   5   7       14.80       15.40      0.57 o 
   3   5   7        0.52        0.61      0.43 o 
   4   5   7        0.00        0.18      0.69 o 
   0   6   7       12.73       11.62      0.53 o 
   1   6   7        8.71        8.05      0.27 o 
   2   6   7        0.28        0.44      0.30 o 
   3   6   7        0.15        0.43      0.50 o 
   0   7   7        3.05        2.37      0.43 o 
   1   7   7        3.71        4.04      0.31 o 
   2   7   7        0.04        0.52      0.45 o 
   3   7   7        0.01       -0.04      0.67 o 
   0   8   7        0.60        0.32      0.56 o 
   1   8   7        0.26        0.92      0.55 o 
   2   8   7        0.11        0.82      0.58 o 
   0   9   7        0.01       -0.09      0.86 o 
   1   9   7        0.11        0.01      1.74 o 
   0   0   8      133.56      118.48      1.47 o 
   1   0   8      178.41      191.40      1.66 o 
   2   0   8       37.96       38.00      0.81 o 
   3   0   8        2.04        2.46      0.45 o 
   4   0   8        0.00       -0.42      0.78 o 
   5   0   8        0.04        0.48      0.87 o 
   0   1   8       45.93       54.28      0.52 o 
   1   1   8        9.31        8.81      0.23 o 
   2   1   8       55.25       63.49      0.60 o 
   3   1   8       11.37       11.16      0.74 o 
   4   1   8        0.45        0.47      0.57 o 
   5   1   8        0.01       -0.32      0.77 o 
   0   2   8      118.63      118.26      1.11 o 
   1   2   8       46.03       43.52      0.52 o 
   2   2   8        3.33        3.28      0.21 o 
   3   2   8        7.22        6.61      0.44 o 
   4   2   8        0.47        0.74      0.54 o 
   0   3   8      140.70      145.73      1.36 o 
   1   3   8       25.52       24.45      0.69 o 
   2   3   8        0.02        0.06      0.21 o 
   3   3   8        4.11        4.70      0.33 o 
   4   3   8        1.87        2.51      0.57 o 
   0   4   8        2.34        2.52      0.24 o 
   1   4   8        1.95        1.56      0.17 o 
   2   4   8        9.92       10.02      0.29 o 
   3   4   8        2.62        2.43      0.33 o 
   4   4   8        0.00       -0.22      0.57 o 
   0   5   8        0.69        0.60      0.23 o 
   1   5   8       32.98       31.71      0.61 o 
   2   5   8        2.66        2.27      0.28 o 
   3   5   8        0.10        0.43      0.46 o 
   4   5   8        0.03        0.62      0.69 o 
   0   6   8       34.47       33.39      1.35 o 
   1   6   8        3.47        3.49      0.26 o 
   2   6   8        0.29        0.21      0.29 o 
   3   6   8        0.01        0.07      0.51 o 
   0   7   8        0.48        0.59      0.40 o 
   1   7   8        0.25        0.26      0.31 o 
   2   7   8        0.06       -0.12      0.45 o 
   3   7   8        0.07       -0.04      0.65 o 
   0   8   8        0.04       -0.03      0.57 o 
   1   8   8        0.28        0.55      0.46 o 
   2   8   8        0.10        0.22      0.59 o 
   0   9   8        0.01        0.32      0.89 o 
   1   0   9      199.34      211.11      1.83 o 
   2   0   9       52.62       55.05      0.79 o 
   3   0   9        0.53        0.39      0.53 o 
   4   0   9        0.02       -0.30      0.75 o 
   5   0   9        0.01        0.03      1.01 o 
   0   1   9      290.46      304.48      2.59 o 
   1   1   9      252.51      270.06      1.70 o 
   2   1   9       14.36       13.79      0.62 o 
   3   1   9        3.07        3.16      0.30 o 
   4   1   9        0.12       -0.34      0.57 o 
   5   1   9        0.01       -0.19      0.92 o 
   0   2   9      244.75      257.61      2.22 o 
   1   2   9       38.35       39.55      0.58 o 
   2   2   9        0.49        0.41      0.20 o 
   3   2   9        5.55        5.78      0.33 o 
   4   2   9        0.66        1.33      0.58 o 
   0   3   9       23.23       24.42      0.42 o 
   1   3   9       13.85       12.87      0.23 o 
   2   3   9        3.66        3.62      0.22 o 
   3   3   9        2.11        1.88      0.32 o 
   4   3   9        0.67        0.50      0.80 o 
   0   4   9        6.21        5.54      0.31 o 
   1   4   9        1.37        1.84      0.19 o 
   2   4   9       50.48       52.74      1.18 o 
   3   4   9        3.62        3.41      0.34 o 
   4   4   9        0.02        0.30      0.59 o 
   0   5   9        2.22        1.99      0.26 o 
   1   5   9        3.17        3.12      0.24 o 
   2   5   9        4.50        5.03      0.38 o 
   3   5   9        0.42        0.17      0.42 o 
   4   5   9        0.04       -0.21      0.75 o 
   0   6   9        7.62        7.58      0.45 o 
   1   6   9        3.13        2.84      0.26 o 
   2   6   9        1.31        1.61      0.31 o 
   3   6   9        0.44        0.66      0.52 o 
   0   7   9        2.12        2.26      0.48 o 
   1   7   9        0.02        0.08      0.34 o 
   2   7   9        0.16        0.49      0.46 o 
   3   7   9        0.08        0.37      1.07 o 
   0   8   9        0.30        1.28      0.59 o 
   1   8   9        0.23        0.44      0.49 o 
   2   8   9        0.09        0.33      0.99 o 
   0   9   9        0.06        0.06      0.83 o 
   0   0  10        1.76        1.49      0.18 o 
   1   0  10       84.37       86.56      0.83 o 
   2   0  10      102.97      111.46      2.17 o 
   3   0  10        0.03       -0.13      0.50 o 
   4   0  10        0.02       -0.19      0.84 o 
   5   0  10        0.00        0.54      1.99 o 
   0   1  10       82.92       89.62      0.83 o 
   1   1  10      129.33      133.06      0.88 o 
   2   1  10        8.90        9.27      0.24 o 
   3   1  10        4.43        4.41      0.39 o 
   4   1  10        0.14       -0.06      0.61 o 
   0   2  10      378.04      412.70      4.22 o 
   1   2  10       61.51       57.00      0.51 o 
   2   2  10        2.76        2.51      0.24 o 
   3   2  10        0.49        0.69      0.31 o 
   4   2  10        1.98        3.75      1.57 o 
   0   3  10        0.28        0.29      0.18 o 
   1   3  10        0.56        0.86      0.16 o 
   2   3  10        6.32        6.10      0.27 o 
   3   3  10        8.76        9.74      0.37 o 
   4   3  10        0.04        0.39      0.58 o 
   0   4  10        8.25        7.25      0.93 o 
   1   4  10        6.29        6.03      0.22 o 
   2   4  10        3.87        3.72      0.26 o 
   3   4  10        1.48        1.42      0.35 o 
   4   4  10        0.22        0.46      0.67 o 
   0   5  10        0.69        0.77      0.33 o 
   1   5  10       22.66       22.89      0.84 o 
   2   5  10       13.17       13.22      0.41 o 
   3   5  10        1.48        1.59      0.39 o 
   4   5  10        0.01       -0.27      0.84 o 
   0   6  10        0.02        0.03      0.35 o 
   1   6  10        3.60        3.27      0.27 o 
   2   6  10        0.10        0.47      0.31 o 
   3   6  10        0.02       -0.36      0.52 o 
   0   7  10        0.49        0.47      0.44 o 
   1   7  10        0.08        0.06      0.33 o 
   2   7  10        0.13        0.24      0.42 o 
   3   7  10        0.13       -0.25      1.67 o 
   0   8  10        1.48        1.93      0.58 o 
   1   8  10        0.83        1.07      0.46 o 
   2   8  10        0.02        0.27      1.47 o 
   1   0  11        2.75        2.50      0.16 o 
   2   0  11        1.26        1.47      0.22 o 
   3   0  11        0.03        0.48      0.52 o 
   4   0  11        0.02        0.87      0.80 o 
   0   1  11        0.00       -0.03      0.14 o 
   1   1  11      200.84      229.80      1.47 o 
   2   1  11        8.48        8.09      0.23 o 
   3   1  11        0.27        0.01      0.34 o 
   4   1  11        0.15        0.13      0.62 o 
   0   2  11       73.68       79.83      0.78 o 
   1   2  11        7.02        7.01      0.18 o 
   2   2  11        1.21        1.25      0.21 o 
   3   2  11        0.48        0.62      0.30 o 
   4   2  11        0.37        0.45      0.62 o 
   0   3  11       20.42       23.54      0.37 o 
   1   3  11        5.55        5.39      0.19 o 
   2   3  11        8.58        8.35      0.32 o 
   3   3  11        5.08        5.40      0.39 o 
   4   3  11        0.29        0.29      0.61 o 
   0   4  11        0.01        0.04      0.23 o 
   1   4  11       16.63       16.24      0.43 o 
   2   4  11       12.53       12.36      0.49 o 
   3   4  11        1.40        1.53      0.35 o 
   4   4  11        0.54        0.25      0.64 o 
   0   5  11       12.52       11.60      0.42 o 
   1   5  11        2.19        1.86      0.23 o 
   2   5  11        4.01        4.13      0.35 o 
   3   5  11        1.27        1.20      0.39 o 
   4   5  11        0.04        0.41      0.90 o 
   0   6  11        2.80        3.41      0.44 o 
   1   6  11        1.22        0.79      0.26 o 
   2   6  11        0.37        0.45      0.32 o 
   3   6  11        0.16        0.39      0.55 o 
   0   7  11        0.21        0.75      0.44 o 
   1   7  11        0.35        0.58      0.35 o 
   2   7  11        0.11       -0.06      0.42 o 
   3   7  11        0.06        0.59      2.40 o 
   0   8  11        0.01        0.21      0.60 o 
   1   8  11        0.14        0.36      0.49 o 
   0   0  12      390.51      420.91      5.05 o 
   1   0  12       56.39       60.04      0.75 o 
   2   0  12        5.96        5.89      0.28 o 
   3   0  12        0.28       -0.07      0.52 o 
   4   0  12        0.25        0.48      0.90 o 
   0   1  12       84.49       88.63      0.84 o 
   1   1  12       27.39       27.84      0.32 o 
   2   1  12        9.65       10.46      0.35 o 
   3   1  12        1.94        2.53      0.41 o 
   4   1  12        0.09        0.48      0.61 o 
   0   2  12       10.98        9.98      0.24 o 
   1   2  12       13.41       13.56      0.25 o 
   2   2  12        4.74        4.53      0.30 o 
   3   2  12        3.15        3.28      0.32 o 
   4   2  12        0.23        0.20      0.63 o 
   0   3  12        0.41       -0.13      0.19 o 
   1   3  12        5.22        5.49      0.20 o 
   2   3  12       14.51       15.05      0.66 o 
   3   3  12        0.62        0.75      0.34 o 
   4   3  12        0.85        0.34      0.76 o 
   0   4  12        1.42        1.39      0.28 o 
   1   4  12       15.09       14.20      0.39 o 
   2   4  12        6.03        5.26      0.29 o 
   3   4  12        3.79        3.57      0.38 o 
   4   4  12        0.02       -0.41      0.90 o 
   0   5  12        2.70        2.81      0.39 o 
   1   5  12       18.29       17.36      0.59 o 
   2   5  12        1.98        2.58      0.30 o 
   3   5  12        0.22        0.24      0.36 o 
   0   6  12        2.63        2.53      0.43 o 
   1   6  12        0.58        0.84      0.29 o 
   2   6  12        0.61        0.31      0.34 o 
   3   6  12        0.04        0.13      0.62 o 
   0   7  12        0.46        0.98      0.49 o 
   1   7  12        0.45        0.62      0.38 o 
   2   7  12        0.06        0.25      0.45 o 
   0   8  12        0.23        0.62      0.65 o 
   1   8  12        0.39        1.03      0.49 o 
   1   0  13       27.47       30.35      0.48 o 
   2   0  13        0.47        0.82      0.31 o 
   3   0  13        1.77        1.93      0.56 o 
   4   0  13        0.03        0.08      0.94 o 
   0   1  13      185.58      210.33      2.42 o 
   1   1  13        1.89        1.98      0.13 o 
   2   1  13        6.21        6.68      0.23 o 
   3   1  13        1.14        1.26      0.40 o 
   4   1  13        0.01        0.52      0.66 o 
   0   2  13       20.09       21.85      0.33 o 
   1   2  13       32.15       34.59      0.59 o 
   2   2  13       31.00       29.23      0.59 o 
   3   2  13        2.43        2.92      0.39 o 
   4   2  13        0.01       -0.10      0.68 o 
   0   3  13        4.13        4.21      0.23 o 
   1   3  13        4.61        4.04      0.22 o 
   2   3  13       10.23       10.88      0.41 o 
   3   3  13        0.80        0.53      0.35 o 
   4   3  13        0.44        1.10      0.78 o 
   0   4  13        5.12        5.13      0.33 o 
   1   4  13       22.93       23.95      0.48 o 
   2   4  13        9.84        9.50      0.51 o 
   3   4  13        1.91        2.30      0.37 o 
   4   4  13        0.12        1.11      1.19 o 
   0   5  13       15.58       15.55      0.50 o 
   1   5  13       10.22        9.42      0.30 o 
   2   5  13        1.52        1.33      0.30 o 
   3   5  13        0.11        0.37      0.40 o 
   0   6  13        3.87        3.99      0.45 o 
   1   6  13        1.30        1.72      0.31 o 
   2   6  13        0.82        1.12      0.37 o 
   3   6  13        0.17        0.14      0.55 o 
   0   7  13        0.35        1.21      0.53 o 
   1   7  13        0.43        0.52      0.38 o 
   2   7  13        0.55        1.03      0.44 o 
   0   8  13        1.08        1.67      0.72 o 
   1   8  13        0.09        0.19      0.53 o 
   0   0  14        3.70        3.16      0.35 o 
   1   0  14        8.10        9.60      0.24 o 
   2   0  14        0.49        0.69      0.39 o 
   3   0  14        4.65        3.63      0.58 o 
   4   0  14        0.02       -0.21      0.89 o 
   0   1  14       70.37       76.25      1.07 o 
   1   1  14       54.88       53.50      0.61 o 
   2   1  14       11.21       10.16      0.27 o 
   3   1  14        0.22        0.37      0.41 o 
   4   1  14        0.22        0.36      0.66 o 
   0   2  14        7.63        9.51      0.25 o 
   1   2  14       37.72       39.95      0.58 o 
   2   2  14        5.80        6.09      0.25 o 
   3   2  14        2.56        3.09      0.43 o 
   4   2  14        0.04        0.35      0.70 o 
   0   3  14        0.07        0.03      0.23 o 
   1   3  14        3.77        3.39      0.21 o 
   2   3  14        4.69        4.88      0.37 o 
   3   3  14        3.61        3.65      0.48 o 
   4   3  14        0.01        0.14      0.80 o 
   0   4  14       10.94        9.55      0.59 o 
   1   4  14       19.49       18.24      0.71 o 
   2   4  14        0.47        0.52      0.27 o 
   3   4  14        0.53        0.65      0.38 o 
   4   4  14        0.17        0.22      0.97 o 
   0   5  14       21.48       21.92      0.56 o 
   1   5  14        2.20        2.37      0.29 o 
   2   5  14        0.63        0.38      0.31 o 
   3   5  14        0.66        0.70      0.41 o 
   0   6  14        0.58        0.15      0.40 o 
   1   6  14        1.91        1.62      0.33 o 
   2   6  14        0.86        1.17      0.36 o 
   3   6  14        0.02        0.23      0.56 o 
   0   7  14        0.07        0.36      0.53 o 
   1   7  14        0.56        0.83      0.41 o 
   2   7  14        0.07        0.12      0.51 o 
   0   8  14        0.17        0.48      0.70 o 
   1   8  14        0.41        0.83      0.82 o 
   1   0  15        2.79        2.58      0.21 o 
   2   0  15        0.76        0.78      0.44 o 
   3   0  15        0.22       -0.16      0.58 o 
   4   0  15        0.22        0.78      0.96 o 
   0   1  15        2.64        2.62      0.27 o 
   1   1  15        2.27        2.50      0.17 o 
   2   1  15       18.51       17.83      0.45 o 
   3   1  15        0.97        0.90      0.43 o 
   4   1  15        0.03       -0.33      0.70 o 
   0   2  15        0.33        0.43      0.20 o 
   1   2  15        9.44        9.52      0.25 o 
   2   2  15       16.34       17.75      0.46 o 
   3   2  15        1.69        2.00      0.45 o 
   4   2  15        0.01       -0.20      0.74 o 
   0   3  15        0.03       -0.27      0.28 o 
   1   3  15        0.59        0.40      0.21 o 
   2   3  15       12.20       12.65      0.36 o 
   3   3  15        0.35        0.61      0.39 o 
   4   3  15        0.10        0.47      0.84 o 
   0   4  15        5.37        5.02      0.39 o 
   1   4  15        8.18        7.64      0.30 o 
   2   4  15        0.39        0.21      0.27 o 
   3   4  15        0.10        0.36      0.40 o 
   4   4  15        0.18       -0.65      1.09 o 
   0   5  15       36.06       33.50      0.88 o 
   1   5  15        3.32        4.04      0.35 o 
   2   5  15        0.64        0.48      0.33 o 
   3   5  15        0.15       -0.34      0.43 o 
   0   6  15        4.73        4.29      0.49 o 
   1   6  15        1.16        1.72      0.36 o 
   2   6  15        0.28        0.33      0.40 o 
   3   6  15        0.00        0.16      0.56 o 
   0   7  15        0.86        1.24      0.57 o 
   1   7  15        0.05       -0.20      0.44 o 
   2   7  15        0.09        0.87      0.56 o 
   0   8  15        0.08        0.44      0.76 o 
   1   8  15        0.02        0.56      1.05 o 
   0   0  16       44.81       43.05      1.15 o 
   1   0  16       10.56       10.94      0.28 o 
   2   0  16        0.13        0.12      0.45 o 
   3   0  16        0.14        0.71      0.57 o 
   4   0  16        0.48        1.22      1.03 o 
   0   1  16       18.31       18.06      0.37 o 
   1   1  16       39.95       38.05      0.46 o 
   2   1  16        3.39        3.48      0.32 o 
   3   1  16        1.40        1.58      0.47 o 
   4   1  16        0.06        0.06      0.75 o 
   0   2  16        1.00        0.59      0.22 o 
   1   2  16       32.37       32.09      0.66 o 
   2   2  16        1.07        1.49      0.25 o 
   3   2  16        0.14        0.19      0.50 o 
   4   2  16        0.02        0.27      0.80 o 
   0   3  16        0.98        1.71      0.32 o 
   1   3  16        0.24        0.37      0.22 o 
   2   3  16        1.95        1.87      0.29 o 
   3   3  16        2.17        2.15      0.47 o 
   4   3  16        0.06       -0.38      1.05 o 
   0   4  16        8.20        8.93      0.44 o 
   1   4  16        6.48        5.56      0.27 o 
   2   4  16        0.18        0.15      0.29 o 
   3   4  16        1.02        0.67      0.37 o 
   0   5  16        6.47        6.07      0.47 o 
   1   5  16        6.37        5.64      0.34 o 
   2   5  16        0.76        0.58      0.36 o 
   3   5  16        0.02       -0.33      0.45 o 
   0   6  16        0.05        0.13      0.48 o 
   1   6  16        5.64        6.32      0.40 o 
   2   6  16        0.36        0.21      0.43 o 
   3   6  16        0.06        0.20      1.41 o 
   0   7  16        0.08        0.70      0.60 o 
   1   7  16        0.16        0.46      0.45 o 
   2   7  16        0.22        0.33      0.86 o 
   1   0  17       13.48       14.50      0.33 o 
   2   0  17        0.02       -0.42      0.45 o 
   3   0  17        0.47        0.59      0.67 o 
   4   0  17        0.17        1.02      1.15 o 
   0   1  17       13.46       12.64      0.30 o 
   1   1  17       13.91       11.76      0.52 o 
   2   1  17        1.92        2.18      0.33 o 
   3   1  17        0.51        0.05      0.45 o 
   4   1  17        0.05       -0.04      0.78 o 
   0   2  17        6.13        6.45      0.27 o 
   1   2  17       26.21       26.37      0.40 o 
   2   2  17       22.61       20.79      0.54 o 
   3   2  17        0.25        0.36      0.49 o 
   4   2  17        0.00       -0.50      0.81 o 
   0   3  17        0.56        0.64      0.34 o 
   1   3  17        3.21        3.48      0.25 o 
   2   3  17        4.19        4.29      0.31 o 
   3   3  17        0.12        0.45      0.46 o 
   4   3  17        0.02       -0.59      1.27 o 
   0   4  17        7.72        8.78      0.48 o 
   1   4  17        0.21        0.12      0.26 o 
   2   4  17        0.01        0.27      0.30 o 
   3   4  17        0.07       -0.34      0.42 o 
   0   5  17       23.30       21.98      0.66 o 
   1   5  17        2.12        2.11      0.34 o 
   2   5  17        0.04       -0.35      0.35 o 
   3   5  17        0.05       -0.01      0.50 o 
   0   6  17        0.18        0.35      0.50 o 
   1   6  17        1.16        1.59      0.38 o 
   2   6  17        0.06        0.08      0.45 o 
   0   7  17        0.17        0.25      0.61 o 
   1   7  17        0.15        0.35      0.49 o 
   0   0  18        6.76        6.02      0.43 o 
   1   0  18       13.71       13.87      0.39 o 
   2   0  18        0.01       -0.11      0.49 o 
   3   0  18        0.55        0.77      0.73 o 
   4   0  18        0.04        0.68      1.16 o 
   0   1  18      103.64      103.21      1.57 o 
   1   1  18        9.06        7.98      0.44 o 
   2   1  18        0.32        0.21      0.39 o 
   3   1  18        0.73        0.42      0.49 o 
   4   1  18        0.09        0.19      0.79 o 
   0   2  18        3.03        2.96      0.31 o 
   1   2  18       21.84       22.64      0.56 o 
   2   2  18        4.12        4.48      0.35 o 
   3   2  18        0.23        0.13      0.52 o 
   4   2  18        0.00       -0.55      1.34 o 
   0   3  18        0.83        0.57      0.35 o 
   1   3  18        3.16        3.37      0.25 o 
   2   3  18        0.15        0.41      0.30 o 
   3   3  18        0.67        0.44      0.53 o 
   0   4  18       11.67       12.03      0.55 o 
   1   4  18        2.75        2.47      0.29 o 
   2   4  18        0.86        1.17      0.33 o 
   3   4  18        0.06       -0.33      0.54 o 
   0   5  18        0.25       -0.05      0.46 o 
   1   5  18        1.20        1.09      0.33 o 
   2   5  18        0.05        0.09      0.38 o 
   3   5  18        0.01       -0.19      0.52 o 
   0   6  18        0.04       -0.23      0.54 o 
   1   6  18        0.85        0.92      0.41 o 
   2   6  18        0.38        1.06      0.53 o 
   0   7  18        0.00        0.06      0.68 o 
   1   7  18        0.28        0.44      0.52 o 
   1   0  19       17.25       19.13      0.54 o 
   2   0  19        0.73        0.66      0.49 o 
   3   0  19        0.15        0.67      0.69 o 
   0   1  19       74.16       72.72      0.90 o 
   1   1  19       13.73       13.69      0.34 o 
   2   1  19        0.21        0.24      0.38 o 
   3   1  19        0.35        0.21      0.54 o 
   0   2  19        0.22        0.77      0.39 o 
   1   2  19        5.52        5.93      0.28 o 
   2   2  19        1.87        2.09      0.37 o 
   3   2  19        0.15        0.01      0.58 o 
   0   3  19        2.88        2.78      0.39 o 
   1   3  19        2.34        2.42      0.27 o 
   2   3  19        1.30        1.42      0.33 o 
   3   3  19        0.09        0.79      0.62 o 
   0   4  19        3.58        3.33      0.49 o 
   1   4  19        1.50        1.69      0.31 o 
   2   4  19        0.07        0.17      0.35 o 
   3   4  19        0.21       -0.32      0.61 o 
   0   5  19        1.24        0.84      0.48 o 
   1   5  19        4.87        5.52      0.42 o 
   2   5  19        0.49        0.72      0.39 o 
   3   5  19        0.01        0.08      0.66 o 
   0   6  19        0.01       -0.14      0.54 o 
   1   6  19        0.45        0.65      0.44 o 
   2   6  19        1.07        1.27      0.57 o 
   0   7  19        0.41        1.06      0.76 o 
   0   0  20      113.40      118.05      1.68 o 
   1   0  20       33.10       35.67      0.83 o 
   2   0  20        0.22        0.57      0.60 o 
   3   0  20        0.06        0.33      0.70 o 
   0   1  20        1.82        2.53      0.31 o 
   1   1  20       11.36       10.93      0.32 o 
   2   1  20        0.28        0.46      0.42 o 
   3   1  20        0.14        0.20      0.54 o 
   0   2  20       12.38       11.94      0.48 o 
   1   2  20        5.92        5.50      0.29 o 
   2   2  20        0.31        0.20      0.37 o 
   3   2  20        0.12        0.36      0.57 o 
   0   3  20        0.31        0.35      0.43 o 
   1   3  20        1.15        0.81      0.29 o 
   2   3  20        0.98        0.95      0.35 o 
   3   3  20        0.07        0.10      0.63 o 
   0   4  20        0.00       -0.02      0.47 o 
   1   4  20        0.10        0.27      0.33 o 
   2   4  20        0.28        0.44      0.36 o 
   3   4  20        0.01        0.23      0.66 o 
   0   5  20        0.33       -0.23      0.49 o 
   1   5  20        1.44        0.99      0.39 o 
   2   5  20        0.04        0.11      0.46 o 
   0   6  20        0.28        0.65      0.65 o 
   1   6  20        0.13       -0.01      0.46 o 
   2   6  20        0.37        0.86      0.89 o 
   1   0  21        3.72        4.23      0.54 o 
   2   0  21        0.03       -0.26      0.60 o 
   3   0  21        0.01       -0.02      0.78 o 
   0   1  21        9.49       10.20      0.39 o 
   1   1  21       12.36       12.34      0.37 o 
   2   1  21        4.21        4.31      0.43 o 
   3   1  21        0.00       -0.22      0.59 o 
   0   2  21       24.00       23.33      0.64 o 
   1   2  21        3.74        3.19      0.31 o 
   2   2  21        0.15        0.34      0.48 o 
   3   2  21        0.11       -0.07      0.63 o 
   0   3  21        0.54        1.01      0.45 o 
   1   3  21        1.03        0.93      0.33 o 
   2   3  21        0.32        0.64      0.41 o 
   3   3  21        0.08        0.32      0.72 o 
   0   4  21        0.38        0.41      0.48 o 
   1   4  21        0.49        0.50      0.37 o 
   2   4  21        1.00        1.27      0.40 o 
   3   4  21        0.00        0.16      1.29 o 
   0   5  21        0.46        0.20      0.56 o 
   1   5  21        0.31        0.14      0.42 o 
   2   5  21        0.48        0.48      0.55 o 
   0   6  21        0.21        0.21      0.71 o 
   1   6  21        0.24        0.15      0.49 o 
   0   0  22        1.85        2.86      0.53 o 
   1   0  22        1.66        2.21      0.54 o 
   2   0  22        2.68        2.73      0.71 o 
   3   0  22        0.33       -0.05      0.80 o 
   0   1  22       16.13       16.06      0.74 o 
   1   1  22       10.05       10.41      0.43 o 
   2   1  22        1.22        1.37      0.48 o 
   3   1  22        0.08        0.00      0.65 o 
   0   2  22        0.17        0.07      0.46 o 
   1   2  22        3.09        2.44      0.32 o 
   2   2  22        0.13       -0.50      0.50 o 
   3   2  22        0.25        0.63      0.67 o 
   0   3  22        0.16       -0.02      0.47 o 
   1   3  22        1.18        1.22      0.38 o 
   2   3  22        0.31        0.57      0.47 o 
   3   3  22        0.10        0.21      0.91 o 
   0   4  22        0.33        0.43      0.58 o 
   1   4  22        0.75        0.97      0.40 o 
   2   4  22        0.13        0.27      0.43 o 
   0   5  22        0.31        0.17      0.57 o 
   1   5  22        0.04       -0.14      0.45 o 
   2   5  22        0.07        0.62      0.62 o 
   0   6  22        0.02        0.02      0.76 o 
   1   6  22        0.22        0.88      0.82 o 
   1   0  23        9.93        9.53      0.65 o 
   2   0  23        7.52        7.65      0.79 o 
   3   0  23        0.08       -0.27      0.96 o 
   0   1  23        8.46        7.14      0.55 o 
   1   1  23        2.20        2.17      0.41 o 
   2   1  23        0.03       -0.05      0.49 o 
   3   1  23        0.03        0.20      0.68 o 
   0   2  23        0.39        0.30      0.49 o 
   1   2  23        0.11       -0.02      0.34 o 
   2   2  23        0.45        0.11      0.53 o 
   3   2  23        0.10        0.12      0.72 o 
   0   3  23        1.62        1.50      0.49 o 
   1   3  23        0.21        0.65      0.40 o 
   2   3  23        0.27        0.36      0.57 o 
   3   3  23        0.03        0.42      3.80 o 
   0   4  23        0.04        0.08      0.57 o 
   1   4  23        0.87        1.22      0.46 o 
   2   4  23        0.43        0.36      0.57 o 
   0   5  23        0.01       -0.27      0.71 o 
   1   5  23        0.25        0.20      0.49 o 
   2   5  23        0.25        0.31      0.87 o 
   0   0  24        0.15       -0.43      0.85 o 
   1   0  24        7.72        6.84      0.61 o 
   2   0  24        2.81        1.94      0.79 o 
   3   0  24        0.12        0.03      1.00 o 
   0   1  24        0.05        0.24      0.55 o 
   1   1  24        1.22        0.67      0.42 o 
   2   1  24        0.68        0.41      0.54 o 
   3   1  24        0.43        0.37      1.12 o 
   0   2  24        0.09        0.19      0.50 o 
   1   2  24        1.31        1.15      0.42 o 
   2   2  24        0.12       -0.07      0.61 o 
   3   2  24        0.08        0.17      3.16 o 
   0   3  24        4.74        4.61      0.60 o 
   1   3  24        0.14        0.81      0.42 o 
   2   3  24        0.06        0.23      0.62 o 
   0   4  24        0.16        0.20      0.66 o 
   1   4  24        0.05        0.40      0.48 o 
   2   4  24        0.07        0.63      1.71 o 
   0   5  24        0.15        0.10      0.78 o 
   1   5  24        0.09       -0.06      0.54 o 
   1   0  25        0.35        0.31      0.71 o 
   2   0  25        0.16        0.83      0.81 o 
   0   1  25        0.02        0.17      0.59 o 
   1   1  25        0.36        0.71      0.49 o 
   2   1  25        1.51        0.78      0.57 o 
   0   2  25        0.17       -0.04      0.54 o 
   1   2  25        0.19        0.59      0.59 o 
   2   2  25        0.00       -0.57      0.64 o 
   0   3  25        0.00        0.01      0.62 o 
   1   3  25        0.81        1.01      0.49 o 
   2   3  25        0.12        1.14      0.72 o 
   0   4  25        0.06        0.53      0.71 o 
   1   4  25        1.01        1.28      0.53 o 
   2   4  25        0.06        1.28      1.88 o 
   0   5  25        0.10        0.18      0.90 o 
   1   5  25        0.05        0.18      1.02 o 
   1   0  26        0.22        0.46      0.77 o 
   2   0  26        0.23        0.55      0.88 o 
   0   1  26        0.15        0.68      0.67 o 
   1   1  26        0.32        0.39      0.57 o 
   2   1  26        0.70        0.84      0.67 o 
   0   2  26        2.06        1.95      0.61 o 
   1   2  26        0.04       -0.08      0.76 o 
   2   2  26        0.02        0.05      0.69 o 
   0   3  26        0.27        0.07      0.70 o 
   1   3  26        0.11        0.43      0.59 o 
   0   4  26        0.51        0.45      0.76 o 
   1   4  26        0.06        0.02      0.60 o 
   1   0  27        0.00       -0.16      0.83 o 
   2   0  27        1.25        1.01      0.98 o 
   0   1  27        0.05       -0.68      1.11 o 
   1   1  27        0.16        0.71      0.85 o 
   2   1  27        0.06        0.31      0.78 o 
   0   2  27        0.32        0.42      0.69 o 
   1   2  27        0.16        0.32      0.82 o 
   2   2  27        0.08        0.46      1.36 o 
   0   3  27        0.42        1.92      0.82 o 
   1   3  27        0.53        0.70      0.79 o 
   0   4  27        0.17        0.73      0.84 o 
   1   0  28        0.27        0.65      0.94 o 
   2   0  28        0.09       -0.14      1.09 o 
   1   1  28        0.08        0.63      0.92 o 
   0   2  28        0.08        0.23      0.79 o 
   1   2  28        0.03        0.34      0.91 o 
   0   3  28        0.67        1.23      0.94 o 
   1   0  29        0.45        0.97      1.60 o 
   1   1  29        0.12        0.21      0.98 o 
   0   2  29        0.07        1.41      1.26 o 
   1   2  29        0.29        0.05      1.11 o 
                                                 
